# Supplementary material for: USP14 Regulates Cancer Cell Growth in a Fatty Acid Synthase-Independent Manner
Source: Int J Mol Sci. 2021 Dec 14;22(24):13437. doi: 10.3390/ijms222413437 (PMC8707130; doi:10.3390/ijms222413437)
Supplement: Supplementary file 1 [file ijms-22-13437-s001.zip]

Archive with 1 entries (1 files):
- ijms-1477075-supplementary.pdf
